# Supplementary material for: Differentially Expressed Gene Annotator (DEGAn): automated annotation and analysis of DEGs datasets with OS and PFS data
Source: Bioinform Adv. 2026 Jun 20;6(1):vbag128. doi: 10.1093/bioadv/vbag128 (PMC13282708; doi:10.1093/bioadv/vbag128)
Supplement: vbag128_Supplementary_Data [file vbag128_supplementary_data.zip]

Archive with 3 entries (3 files):
- DEGAnPvaluesRanking.xlsx
- DEGAnSupplementaries.pdf
- GEOdataset_GSE30219_ReadyForSPSS.sav
