# Supplementary material for: Differentially Expressed Gene Annotator (DEGAn): automated annotation and analysis of DEGs datasets with OS and PFS data
Source: Bioinform Adv. 2026 Jun 20;6(1):vbag128. doi: 10.1093/bioadv/vbag128 (PMC13282708; doi:10.1093/bioadv/vbag128)
Supplement: vbag128_Supplementary_Data [file vbag128_supplementary_data.zip › DEGAnPvaluesRanking.xlsx]

## Sheet: Sheet1
ProbeID	logRank Relevance
1553713_a_at	1.97903e-09
213726_x_at	9.57482e-07
202672_s_at	2.92948e-06
1570117_at	3.61055e-06
228335_at	4.60956e-06
229014_at	4.6528e-06
1570253_a_at	5.10682e-06
235531_at	6.0248e-06
204414_at	6.85393e-06
224613_s_at	6.98085e-06
202014_at	8.00836e-06
1556346_at	8.15496e-06
228831_s_at	8.92772e-06
202147_s_at	9.33841e-06
224660_at	1.07865e-05
213182_x_at	1.2991e-05
37028_at	1.35776e-05
231345_s_at	1.49826e-05
242612_at	1.54911e-05
229912_at	1.67927e-05
223307_at	1.76575e-05
238592_at	1.76575e-05
209014_at	1.8808e-05
210050_at	2.15425e-05
224583_at	2.38767e-05
225755_at	2.39498e-05
227004_at	2.45733e-05
1554980_a_at	2.47063e-05
1559705_s_at	2.76903e-05
223222_at	2.83046e-05
1554049_s_at	2.91371e-05
77508_r_at	3.0915e-05
238756_at	3.52233e-05
229831_at	3.59671e-05
233080_s_at	3.73415e-05
220626_at	4.00884e-05
220358_at	4.22908e-05
221837_at	4.39184e-05
228821_at	4.48058e-05
1560177_at	4.59262e-05
208105_at	4.61498e-05
238221_at	4.61498e-05
225389_at	4.6917e-05
225435_at	4.76962e-05
230230_at	4.88878e-05
206499_s_at	4.90438e-05
203106_s_at	4.96976e-05
224612_s_at	5.01073e-05
226384_at	5.13553e-05
231868_at	5.17777e-05
201696_at	5.4983e-05
1559060_a_at	5.5432e-05
225767_at	5.81997e-05
201582_at	5.94779e-05
212382_at	6.10966e-05
204754_at	6.29506e-05
1558437_at	6.3462e-05
215258_at	6.60777e-05
208977_x_at	6.7301e-05
210588_x_at	6.83908e-05
231108_at	6.83908e-05
235161_at	6.87943e-05
231297_at	7.06202e-05
244470_at	7.35028e-05
201576_s_at	7.45444e-05
218053_at	7.46865e-05
229892_at	7.46865e-05
218248_at	7.58879e-05
217939_s_at	7.63554e-05
200953_s_at	7.82075e-05
230243_at	7.82075e-05
215695_s_at	8.01016e-05
201425_at	8.74207e-05
221059_s_at	9.10707e-05
200952_s_at	9.16723e-05
214700_x_at	9.47275e-05
213400_s_at	9.53622e-05
221273_s_at	9.61167e-05
227539_at	9.62283e-05
239772_x_at	9.76424e-05
215569_at	9.84137e-05
226299_at	9.9297e-05
202611_s_at	0.000101556
218098_at	0.000103163
212252_at	0.000104888
223243_s_at	0.000106447
226493_at	0.000106447
213959_s_at	0.000107374
201243_s_at	0.000111557
227909_at	0.000111557
212093_s_at	0.00011331
212741_at	0.00011331
226529_at	0.000118727
212907_at	0.000119653
208676_s_at	0.000122529
241293_x_at	0.000124385
35201_at	0.000124438
1569578_at	0.000125403
229467_at	0.000129332
219610_at	0.000137518
1556187_at	0.00013858
224454_at	0.00014401
235418_at	0.00014848
1557212_at	0.00014963
204822_at	0.00015308
219650_at	0.00015308
204753_s_at	0.000153102
239100_x_at	0.000153102
204798_at	0.000156617
201444_s_at	0.000156649
213053_at	0.000157813
1568836_at	0.000160273
231240_at	0.000161498
204146_at	0.00016392
225356_at	0.000163974
212918_at	0.000165168
206782_s_at	0.000166486
216834_at	0.00016769
212814_at	0.000167755
234223_at	0.000167755
201004_at	0.000174238
1562280_at	0.000180846
1565913_at	0.000183591
222421_at	0.000183707
228201_at	0.000186374
243236_at	0.000186374
219616_at	0.00018778
201603_at	0.000189196
1568799_at	0.00019939
201465_s_at	0.00019939
209891_at	0.000202395
214704_at	0.000202395
201031_s_at	0.000210093
235709_at	0.000216447
225762_x_at	0.000218063
204755_x_at	0.0002183
1554337_at	0.000223234
226778_at	0.000224902
206306_at	0.000227999
230898_at	0.000227999
228121_at	0.000233123
242737_at	0.000233123
1553217_s_at	0.000233416
205019_s_at	0.000235154
233115_at	0.000236598
237863_at	0.000243693
230991_at	0.000244028
205355_at	0.000245839
225725_at	0.000245839
210701_at	0.000247315
1562585_at	0.0002495
44783_s_at	0.000252841
212917_x_at	0.000254708
206679_at	0.000255086
223542_at	0.000256588
223970_at	0.000256974
219758_at	0.000264239
225617_at	0.000264239
212619_at	0.000266184
226568_at	0.000266184
206896_s_at	0.000268576
202658_at	0.00027255
225516_at	0.00027255
1553392_at	0.0002741
1553635_s_at	0.0002741
203700_s_at	0.000274558
78047_s_at	0.000276579
222962_s_at	0.000286384
205251_at	0.000291119
231786_at	0.000292716
211921_x_at	0.000294855
1559005_s_at	0.000303558
211040_x_at	0.000303558
235696_at	0.000304143
1554462_a_at	0.000306365
241874_at	0.000306365
201604_s_at	0.000307999
224611_s_at	0.000308603
1552946_at	0.000312499
210170_at	0.000314773
215264_at	0.000315407
214719_at	0.000317706
231639_at	0.000317706
244453_at	0.000319365
202570_s_at	0.000321684
206157_at	0.000321684
236444_x_at	0.00032235
241157_at	0.000324695
238072_at	0.000327057
202676_x_at	0.000331828
229879_at	0.000333518
230792_at	0.000336663
1552546_a_at	0.000341563
219847_at	0.000349038
203699_s_at	0.000351563
201454_s_at	0.000353293
209520_s_at	0.00035584
1553900_s_at	0.000356664
1555665_at	0.00035924
226734_at	0.000361833
216878_x_at	0.000367072
235766_x_at	0.000369718
207746_at	0.000374151
1570135_at	0.000376837
217597_x_at	0.000377761
208149_x_at	0.00037954
204516_at	0.000380478
201172_x_at	0.000383213
200096_s_at	0.000388738
202198_s_at	0.000388738
216321_s_at	0.000391527
231305_at	0.000391527
223412_at	0.000394336
243840_at	0.000396144
200951_s_at	0.000397163
203111_s_at	0.000400009
209773_s_at	0.000401826
218839_at	0.000401826
238426_at	0.000405757
235346_at	0.000414523
1554473_at	0.000416363
232238_at	0.000416363
1559039_at	0.000422313
239413_at	0.000422313
233233_at	0.000425318
216556_x_at	0.000429523
1552680_a_at	0.000431386
1569666_s_at	0.000440639
213651_at	0.000445024
223569_at	0.000448186
235469_at	0.000453261
218554_s_at	0.000457795
220011_at	0.000459697
202146_at	0.000462947
221533_at	0.000464307
1559353_at	0.000466218
225711_at	0.000466218
213440_at	0.000477589
224743_at	0.000480964
206737_at	0.000489718
213476_x_at	0.000489718
206842_at	0.000494684
223787_s_at	0.000494684
218602_s_at	0.000500121
236907_at	0.000500121
201443_s_at	0.000505211
215923_s_at	0.000508766
200833_s_at	0.000514308
1569006_at	0.000515945
211072_x_at	0.000517913
229097_at	0.000521541
221306_at	0.000523217
205091_x_at	0.000532566
206900_x_at	0.000534302
237112_at	0.000540035
244076_at	0.000541813
235136_at	0.000545605
210245_at	0.000549421
235102_x_at	0.000555265
229039_at	0.000559133
201242_s_at	0.000564933
223438_s_at	0.000568874
218624_s_at	0.000570889
243031_at	0.000570889
58916_at	0.000570889
222133_s_at	0.000574858
221436_s_at	0.000582873
207738_s_at	0.000593056
221941_at	0.000593056
221685_s_at	0.000595088
226511_at	0.000601325
209460_at	0.0006097
1568955_at	0.000611743
212447_at	0.000611743
219703_at	0.000611743
224944_at	0.000615973
204441_s_at	0.00062023
229298_at	0.000622464
213951_s_at	0.000624515
213344_s_at	0.000628826
224745_x_at	0.00063111
1556213_a_at	0.000633165
210964_s_at	0.000635474
202565_s_at	0.000641926
234985_at	0.000646348
221143_at	0.000659784
226043_at	0.000659784
210963_s_at	0.00066225
208752_x_at	0.00066432
1553015_a_at	0.000668884
215050_x_at	0.000671403
224628_at	0.000671403
238156_at	0.000673477
203733_at	0.000676024
232214_x_at	0.000685352
231827_at	0.000687431
225132_at	0.000690061
1559946_s_at	0.000692141
1560026_at	0.000692141
202621_at	0.000692141
222409_at	0.000696881
235130_at	0.00070645
244710_at	0.00070645
1553732_s_at	0.00071128
224539_s_at	0.000714054
227335_at	0.000718944
201139_s_at	0.000721031
204784_s_at	0.000721031
244480_at	0.000721031
202912_at	0.000725953
203041_s_at	0.000728816
222098_s_at	0.000728816
225860_at	0.000728816
226719_at	0.000728816
231839_at	0.000728816
213378_s_at	0.000730906
219763_at	0.000730906
227463_at	0.000733799
218883_s_at	0.000735889
218930_s_at	0.000738813
227442_at	0.000738813
1557512_at	0.000740904
49679_s_at	0.000748936
203187_at	0.000754045
241935_at	0.000754045
1560327_at	0.000759186
213520_at	0.00076128
215553_x_at	0.000766454
201832_s_at	0.000769566
218204_s_at	0.000769566
227368_at	0.00077166
235087_at	0.000774804
239416_at	0.000774804
203209_at	0.000776899
211058_x_at	0.000776899
211507_s_at	0.000785379
214373_at	0.000787474
229520_s_at	0.000787474
200761_s_at	0.000796087
210670_at	0.000796087
213148_at	0.000796087
215963_x_at	0.000796087
230031_at	0.000796087
244606_at	0.000796087
241165_at	0.000801491
201445_at	0.000803586
201861_s_at	0.000806929
243509_at	0.000809024
209404_s_at	0.000812401
244661_at	0.000812401
204641_at	0.000814495
203941_at	0.000817907
1555259_at	0.00082554
209004_s_at	0.000829021
225777_at	0.000836723
210980_s_at	0.000840275
222294_s_at	0.000840275
234927_s_at	0.000840275
201534_s_at	0.000845954
201555_at	0.000848045
222946_s_at	0.000848045
219534_x_at	0.000853758
226978_at	0.000857418
201774_s_at	0.000859507
202791_s_at	0.000863204
218436_at	0.000869025
231498_at	0.000869025
209754_s_at	0.000871111
1552887_at	0.000874882
229241_at	0.000874882
212095_s_at	0.000880776
216147_at	0.00088286
236794_at	0.00088286
201735_s_at	0.000886706
201970_s_at	0.000888788
1565929_s_at	0.000894753
206180_x_at	0.000898676
234111_at	0.000898676
203806_s_at	0.000900755
213624_at	0.000904716
218746_at	0.000904716
202342_s_at	0.000910794
202551_s_at	0.00091691
209427_at	0.000918983
214349_at	0.000918983
1561759_at	0.000923062
201382_at	0.000923062
223372_at	0.000923062
242442_x_at	0.000923062
222293_at	0.000929253
205337_at	0.000931323
237636_at	0.000931323
206018_at	0.000937549
223364_s_at	0.000937549
209713_s_at	0.000948055
211852_s_at	0.000948055
1569656_at	0.000956459
212239_at	0.000960783
242206_at	0.000960783
1557384_at	0.00096284
225300_at	0.00096284
221672_s_at	0.000967205
237440_at	0.000967205
219545_at	0.00096926
203110_at	0.000973667
1569207_s_at	0.000975718
226423_at	0.000975718
212533_at	0.000988755
219148_at	0.000988755
227930_at	0.000988755
207390_s_at	0.000995333
239823_at	0.00100195
36994_at	0.00100657
238053_at	0.00101328
203358_s_at	0.00101531
212621_at	0.00101531
223433_at	0.00102002
230620_at	0.00102002
201090_x_at	0.00102205
219312_s_at	0.00102883
222776_at	0.00102883
241861_at	0.00102883
200056_s_at	0.00103363
204547_at	0.00103363
221757_at	0.00103363
203022_at	0.00104251
225331_at	0.00104251
236752_at	0.00104251
243363_at	0.00104251
209035_at	0.00104942
213864_s_at	0.00104942
223144_s_at	0.00104942
213196_at	0.00105436
206440_at	0.00105637
205235_s_at	0.00106336
205519_at	0.00106336
228622_s_at	0.00106839
209191_at	0.00108458
220840_s_at	0.00108458
1558747_at	0.00109174
1564796_at	0.00109174
226345_at	0.00109174
229442_at	0.00109174
243646_at	0.00109894
222052_at	0.00111348
234040_at	0.00111348
1555742_at	0.00111885
1557756_a_at	0.00112081
204557_s_at	0.00112081
210089_s_at	0.00112081
215105_at	0.00112819
237311_at	0.00114866
1569487_at	0.0011506
200594_x_at	0.0011506
210250_x_at	0.0011506
217640_x_at	0.0011506
219783_at	0.00115622
228566_at	0.00115816
214409_at	0.00116576
227167_s_at	0.00116576
223194_s_at	0.00117149
209489_at	0.00117341
222472_at	0.00117919
223081_at	0.00117919
202988_s_at	0.0011811
213008_at	0.0011811
202963_at	0.00118694
212053_at	0.00118694
208795_s_at	0.00118885
38158_at	0.00118885
209973_at	0.00119473
224145_s_at	0.00119473
232162_at	0.00119473
1561139_at	0.00119663
225803_at	0.00119663
226068_at	0.00119663
204610_s_at	0.00120447
200614_at	0.00121046
200709_at	0.00121235
202648_at	0.00121235
243888_at	0.00121235
211457_at	0.00122638
233540_s_at	0.00122825
226215_s_at	0.00123628
238760_at	0.00123628
201911_s_at	0.00124435
203210_s_at	0.00124435
210542_s_at	0.00124435
215907_at	0.00124435
243388_at	0.00124435
219000_s_at	0.00125247
229596_at	0.00125247
1554126_at	0.00126064
205737_at	0.00126064
205956_x_at	0.00126064
230097_at	0.00126064
209711_at	0.00126702
228837_at	0.00126885
231719_at	0.0012753
201267_s_at	0.00127712
217852_s_at	0.00128362
225014_at	0.00128362
220935_s_at	0.00128544
236022_at	0.00128544
209172_s_at	0.0012938
232958_at	0.0012938
1554248_at	0.00130221
201627_s_at	0.00130221
238810_at	0.00130221
223258_s_at	0.00131068
229538_s_at	0.00131068
205588_s_at	0.00132776
233460_at	0.00133462
37950_at	0.00133638
216578_at	0.0013433
1554691_a_at	0.00135202
212890_at	0.00135202
224391_s_at	0.0013608
213011_s_at	0.00136253
208914_at	0.00136964
239584_at	0.00136964
213906_at	0.00138023
238114_at	0.00138023
238303_at	0.00138915
206863_x_at	0.00139645
200773_x_at	0.00139813
244517_x_at	0.00139813
218622_at	0.00141625
229304_s_at	0.00141625
221869_at	0.00142374
202154_x_at	0.00142539
204558_at	0.00142539
219728_at	0.00142539
220266_s_at	0.00143458
222792_s_at	0.00143458
232039_at	0.00143458
241117_at	0.0014422
225574_at	0.00145152
1555319_at	0.00145313
209777_s_at	0.00145313
216894_x_at	0.00145313
227212_s_at	0.00145313
1553059_at	0.00146089
1554317_s_at	0.00146249
209866_s_at	0.00146249
217605_at	0.00147031
204728_s_at	0.0014719
212552_at	0.0014719
209249_s_at	0.00147979
215945_s_at	0.00147979
203139_at	0.00148932
200822_x_at	0.00149089
212789_at	0.00150047
235959_at	0.00150047
238977_at	0.00150047
225926_at	0.00150856
1566482_at	0.0015101
206576_s_at	0.00151826
233997_at	0.00151826
1568596_a_at	0.00151979
203432_at	0.00151979
237388_at	0.00151979
234842_at	0.00152803
214460_at	0.00152954
235079_at	0.00152954
208766_s_at	0.00153934
214801_at	0.00154772
231537_at	0.00154772
227477_at	0.0015492
213175_s_at	0.0015691
236976_at	0.0015691
239598_s_at	0.0015691
238699_s_at	0.0015878
238611_at	0.00158923
228781_at	0.00159797
212181_s_at	0.00159938
209514_s_at	0.0016082
237811_at	0.0016082
219022_at	0.00160959
226910_at	0.00160959
232558_at	0.00161848
240043_at	0.00161848
1552947_x_at	0.00161986
242966_x_at	0.00161986
1557064_s_at	0.00162883
222720_x_at	0.00162883
1554036_at	0.00163019
226488_at	0.00163019
1557522_x_at	0.00164059
214567_s_at	0.00164059
230752_at	0.00164059
212083_at	0.0016497
243332_at	0.00165104
228398_at	0.00166023
244281_at	0.00166023
201209_at	0.00166155
218308_at	0.00166155
203759_at	0.00167212
209482_at	0.00167212
240587_x_at	0.00168147
243853_at	0.00168147
202779_s_at	0.00168276
213348_at	0.00168276
229208_at	0.00168276
1561702_at	0.00169218
201535_at	0.00169218
206167_s_at	0.00170296
218888_s_at	0.00170421
219588_s_at	0.00170421
239792_at	0.00170421
214592_s_at	0.0017138
204005_s_at	0.00171503
200883_at	0.0017247
218492_s_at	0.0017247
1555974_a_at	0.00173566
209459_s_at	0.00173566
210983_s_at	0.00173686
239016_at	0.00174669
240927_at	0.00174669
222398_s_at	0.00174786
213990_s_at	0.00175778
226656_at	0.00175778
55872_at	0.00175778
209122_at	0.00175894
218355_at	0.00175894
221709_s_at	0.00178015
238163_at	0.00178015
212836_at	0.00178127
225947_at	0.00178127
209515_s_at	0.00179144
218936_s_at	0.00180387
203403_s_at	0.0018142
212614_at	0.0018142
213126_at	0.0018142
240744_at	0.00181526
229286_at	0.00182568
219105_x_at	0.00182672
223145_s_at	0.00182672
242197_x_at	0.00182672
224688_at	0.00183723
1566842_at	0.00183825
213599_at	0.00183825
221676_s_at	0.00184984
230651_at	0.00184984
239229_at	0.00184984
214971_s_at	0.00186052
230814_at	0.00186052
237683_s_at	0.00186052
210187_at	0.00187322
218894_s_at	0.00188502
205357_s_at	0.00189596
219910_at	0.00189596
226811_at	0.00189596
230729_at	0.00189596
237914_s_at	0.00189596
240249_at	0.00189596
209026_x_at	0.00189688
235327_x_at	0.00189688
211538_s_at	0.00190881
214151_s_at	0.00191993
239666_at	0.00191993
210751_s_at	0.00194417
202774_s_at	0.001945
215729_s_at	0.001945
217860_at	0.0019564
203755_at	0.0019572
219279_at	0.00196869
213334_x_at	0.00196948
214295_at	0.00196948
238856_s_at	0.00196948
230234_at	0.00198106
201895_at	0.00199349
213812_s_at	0.00199423
215548_s_at	0.002006
230471_at	0.002006
242702_at	0.002006
1553299_at	0.00200671
204482_at	0.00200671
209323_at	0.00200671
210247_at	0.00201927
206259_at	0.00203123
209621_s_at	0.00203189
219990_at	0.00203189
231030_at	0.00204395
203967_at	0.00204459
236778_at	0.00204459
214272_at	0.00205675
1553349_at	0.00205736
209832_s_at	0.00205736
211931_s_at	0.00205736
1561474_at	0.00206962
219771_at	0.00208256
232955_at	0.00208256
235899_at	0.00208256
237099_at	0.00208256
226332_at	0.00208312
200911_s_at	0.00209557
239435_x_at	0.00209557
217248_s_at	0.00210866
227898_s_at	0.00210866
1556820_a_at	0.00210917
218283_at	0.00212182
226501_at	0.00212182
244370_at	0.00212182
204033_at	0.0021223
209753_s_at	0.0021223
242742_at	0.0021223
205699_at	0.00213506
211914_x_at	0.00213551
225655_at	0.00213551
240170_at	0.00213551
221244_s_at	0.00214837
225003_at	0.00214837
227916_x_at	0.0021488
236570_at	0.00216176
214702_at	0.00216216
218350_s_at	0.00216216
201138_s_at	0.00217559
204130_at	0.00217559
232094_at	0.00217559
1560300_a_at	0.00218876
227019_at	0.00218876
218497_s_at	0.0021891
232466_at	0.0021891
222214_at	0.00220269
217961_at	0.00221607
228219_s_at	0.00221607
201144_s_at	0.00221635
202580_x_at	0.00221635
237052_x_at	0.00224248
236935_at	0.00224368
215348_at	0.00227161
222115_x_at	0.00227161
1562648_at	0.00227178
201334_s_at	0.00228569
206064_s_at	0.00228569
217770_at	0.00228569
1561468_at	0.00229985
223341_s_at	0.00229985
205160_at	0.00231409
203805_s_at	0.00231417
219005_at	0.00232842
221521_s_at	0.00232846
206431_x_at	0.00234282
220069_at	0.00234282
203276_at	0.00234283
225386_s_at	0.00237181
243275_at	0.00237181
228000_at	0.00237186
1560416_at	0.00238642
224753_at	0.00238642
216603_at	0.00238651
217659_at	0.00240112
242808_at	0.00240112
224661_at	0.00240123
227026_at	0.00240123
211480_s_at	0.00241589
234357_at	0.00241589
210484_s_at	0.00241604
226139_at	0.00241604
238382_x_at	0.00243075
1555713_at	0.00243093
217855_x_at	0.00243093
200775_s_at	0.00244569
227751_at	0.00244569
243421_at	0.00244569
201186_at	0.00244591
207567_at	0.00244591
228243_at	0.00244591
206551_x_at	0.00246072
227092_at	0.00246097
233849_s_at	0.00246097
210646_x_at	0.00247582
234465_at	0.00247582
238752_at	0.00247611
239937_at	0.00249102
212385_at	0.00250629
227446_s_at	0.00250665
229668_at	0.00250665
1560457_x_at	0.00252165
213401_s_at	0.00252204
214177_s_at	0.00252204
204276_at	0.00253753
213281_at	0.00255263
224740_at	0.00255309
225274_at	0.00255309
238229_at	0.00256825
212387_at	0.00258395
232597_x_at	0.00258395
201596_x_at	0.00259975
204352_at	0.00259975
227809_at	0.00260032
229970_at	0.00260032
240806_at	0.00260032
236816_at	0.00261562
1570212_a_at	0.00261624
230001_at	0.00263224
233523_at	0.00263224
238907_at	0.00263224
226630_at	0.00264765
226339_at	0.00264834
204826_at	0.00266379
219295_s_at	0.00266379
224656_s_at	0.00266379
238549_at	0.00266379
1552973_at	0.00266452
1555815_a_at	0.00266452
220292_at	0.00266452
201303_at	0.00269634
204531_s_at	0.00271276
214431_at	0.00271276
225082_at	0.00271276
231419_at	0.00271361
236715_x_at	0.00272926
240345_x_at	0.00272926
203263_s_at	0.00274678
239367_at	0.00276254
236240_at	0.00276351
53076_at	0.00278033
1564840_at	0.00279618
1565705_x_at	0.00279618
213206_at	0.00279724
1560579_s_at	0.00281314
239680_at	0.00281314
201336_at	0.00281424
228363_at	0.00281424
204076_at	0.00283134
213902_at	0.00283134
237715_at	0.00283134
233931_at	0.00284734
208554_at	0.00284853
237327_at	0.00284853
241309_at	0.00284853
233436_at	0.00286458
1562832_at	0.00286582
223784_at	0.00286582
210053_at	0.00288192
216384_x_at	0.00288192
243161_x_at	0.00288192
214703_s_at	0.0028832
222710_at	0.0028832
225804_at	0.0028832
229155_at	0.0028832
1554638_at	0.00289935
222039_at	0.00289935
203009_at	0.00290067
218743_at	0.00290067
220909_at	0.00290067
226802_s_at	0.00290067
241054_at	0.00290067
1555788_a_at	0.00291688
1560135_at	0.00291688
1554181_at	0.00291824
204252_at	0.0029345
219284_at	0.0029345
242560_at	0.0029345
227484_at	0.00295222
232710_at	0.00295222
201998_at	0.00295367
225123_at	0.00295367
1564697_a_at	0.00297154
223356_s_at	0.00297154
236248_x_at	0.00297154
240429_at	0.00297154
213691_at	0.00298794
218902_at	0.00298794
231403_at	0.00298794
206419_at	0.00298949
223636_at	0.00298949
227144_at	0.00298949
1556220_at	0.00300595
215164_at	0.00300595
228419_at	0.00300755
212023_s_at	0.00302406
200627_at	0.00304226
237336_at	0.00304226
239002_at	0.00304226
1558289_at	0.00304396
206870_at	0.00304396
222705_s_at	0.00306231
1570061_at	0.00307897
201947_s_at	0.00307897
204492_at	0.00307897
211851_x_at	0.00307897
218391_at	0.00307897
224783_at	0.00307897
1558899_s_at	0.00308077
204546_at	0.00308077
209206_at	0.00308077
215030_at	0.00308077
217908_s_at	0.00308077
230421_at	0.00308077
220890_s_at	0.00309748
233243_at	0.00309748
212639_x_at	0.00311608
228990_at	0.00311608
235520_at	0.00311608
208473_s_at	0.00311798
222180_at	0.00313479
223073_at	0.00313479
229095_s_at	0.00313479
238273_at	0.00313479
1552677_a_at	0.00313673
225957_at	0.00313673
232075_at	0.00313673
204528_s_at	0.00315359
212967_x_at	0.00315359
238339_x_at	0.00315559
217143_s_at	0.0031725
243714_at	0.0031725
1562738_a_at	0.00317455
219920_s_at	0.00317455
243438_at	0.00317455
201292_at	0.00319151
217704_x_at	0.00319151
217117_x_at	0.00319361
235742_at	0.00319361
241344_at	0.00321278
201464_x_at	0.00322984
208628_s_at	0.00322984
213646_x_at	0.00322984
214541_s_at	0.00322984
228997_at	0.00322984
243805_at	0.00322984
236170_x_at	0.00325142
206526_at	0.00326859
223366_at	0.00326859
224523_s_at	0.00326859
228729_at	0.00326859
240778_at	0.00326859
212987_at	0.0032709
221981_s_at	0.0032709
231950_at	0.0032709
237450_at	0.0032709
202911_at	0.00328812
223368_s_at	0.00328812
208458_at	0.00331018
224702_at	0.00331018
227065_at	0.00331018
1553810_a_at	0.0033275
218726_at	0.0033275
228252_at	0.0033275
201217_x_at	0.00332997
220084_at	0.00332997
1566964_at	0.00334734
204129_at	0.00334988
213052_at	0.00334988
221853_s_at	0.00334988
1568678_s_at	0.0033673
201459_at	0.0033673
226898_s_at	0.0033673
213702_x_at	0.00336989
233335_at	0.00336989
223097_at	0.00338736
210487_at	0.00339
215335_at	0.00339
223568_s_at	0.00339
224512_s_at	0.00339
226661_at	0.00340753
217707_x_at	0.00341023
221573_at	0.00341023
232362_at	0.0034278
1553207_at	0.00343057
203220_s_at	0.00343057
204308_s_at	0.00343057
223371_s_at	0.00343057
1565949_x_at	0.00344819
1557362_at	0.00345101
206170_at	0.00345101
215772_x_at	0.00345101
207838_x_at	0.00347156
213891_s_at	0.00348929
218374_s_at	0.00348929
244689_at	0.00349223
213729_at	0.00351
239466_at	0.00353083
225513_at	0.00353389
233439_at	0.00357282
233396_s_at	0.003576
237407_at	0.003576
234279_at	0.00359398
203136_at	0.00359722
237212_at	0.00359722
201676_x_at	0.00361525
202409_at	0.00361525
208672_s_at	0.00361525
228323_at	0.00361525
213474_at	0.00361856
221201_s_at	0.00361856
202188_at	0.00363664
205085_at	0.00363664
219556_at	0.00363664
235113_at	0.00363664
238625_at	0.00363664
239600_at	0.00363664
208102_s_at	0.00364001
1555826_at	0.00365814
208986_at	0.00365814
242182_x_at	0.00365814
227928_at	0.00367976
201081_s_at	0.00368326
227043_at	0.00368326
228496_s_at	0.00368326
229023_at	0.00368326
211213_at	0.00370149
243183_at	0.00370149
222156_x_at	0.00372696
206366_x_at	0.0037453
239251_at	0.0037453
241369_at	0.0037453
243985_at	0.0037453
215259_s_at	0.00374899
241408_at	0.00374899
220289_s_at	0.00376738
227894_at	0.00376738
228641_at	0.00376738
218009_s_at	0.00378957
230703_at	0.00378957
1554915_a_at	0.0037934
244637_at	0.0037934
1556876_s_at	0.00381189
232017_at	0.00381189
238913_at	0.00381189
225441_x_at	0.00381578
208877_at	0.00383432
223325_at	0.00383828
228808_s_at	0.00383828
230060_at	0.00385687
202136_at	0.0038609
212216_at	0.0038609
244833_at	0.0038609
201625_s_at	0.00387954
223381_at	0.00387954
231208_at	0.00387954
229026_at	0.00388364
234663_at	0.00388364
211714_x_at	0.00390233
223506_at	0.00390233
1552269_at	0.00392524
239679_at	0.00392524
239862_at	0.00392524
244726_at	0.00392524
229663_at	0.00392948
207540_s_at	0.00394827
225672_at	0.00395259
224646_x_at	0.00397143
225641_at	0.00397581
226003_at	0.00397581
204090_at	0.0039947
220637_at	0.0039947
236139_at	0.0039947
241838_at	0.0039947
228523_at	0.00399916
242844_at	0.00399916
204794_at	0.0040181
222610_s_at	0.0040181
232863_at	0.00402263
236926_at	0.00402263
204556_s_at	0.00404162
212398_at	0.00404162
232931_at	0.00404162
201439_at	0.00406994
230957_at	0.00406994
236598_at	0.00406994
204240_s_at	0.00408904
210587_at	0.00408904
217972_at	0.00408904
39313_at	0.00408904
210849_s_at	0.00409379
232243_at	0.00409379
235169_at	0.00409379
239683_at	0.00409379
240095_at	0.00409379
225941_at	0.00411776
1557145_at	0.00413695
1565863_at	0.00413695
1553148_a_at	0.00414185
200885_at	0.0041611
205957_at	0.00416607
221689_s_at	0.00416607
223822_at	0.00416607
243019_at	0.00416607
206081_at	0.00419042
229573_at	0.00419042
1557129_a_at	0.00420977
219181_at	0.00420977
222167_at	0.00420977
223570_at	0.00420977
204433_s_at	0.0042149
211273_s_at	0.0042149
225858_s_at	0.0042149
1566691_at	0.00423429
230655_at	0.00423429
209269_s_at	0.00425895
230468_s_at	0.00426424
211762_s_at	0.00428373
212350_at	0.00428373
1564498_at	0.0042891
213692_s_at	0.0042891
223933_at	0.0042891
233181_at	0.0042891
242942_at	0.0042891
212719_at	0.00430865
217446_x_at	0.00430865
241716_at	0.00430865
203608_at	0.0043141
209817_at	0.0043141
220542_s_at	0.0043141
239215_at	0.0043141
241602_at	0.0043141
225000_at	0.00433922
1561578_s_at	0.00435887
215078_at	0.00435887
217225_x_at	0.00436448
226119_at	0.00436448
217426_at	0.00438417
218847_at	0.00438417
242195_x_at	0.00438417
244665_at	0.00438417
1569933_at	0.00438986
201082_s_at	0.00438986
205502_at	0.00438986
237966_at	0.00438986
1563022_at	0.00440961
222201_s_at	0.00440961
225118_at	0.00440961
235317_at	0.00440961
203640_at	0.00441538
226013_at	0.00441538
208159_x_at	0.00443518
1555037_a_at	0.00444104
212071_s_at	0.00444104
220163_s_at	0.00444104
238510_at	0.00444104
239854_at	0.00444104
2028_s_at	0.00446088
221195_at	0.00446088
242186_x_at	0.00446088
232251_at	0.00446683
204170_s_at	0.00448672
215467_x_at	0.00448672
1561944_at	0.00449275
210565_at	0.00449275
238971_at	0.00449275
210462_at	0.00451269
218223_s_at	0.00451269
238161_at	0.00451269
238371_s_at	0.00451269
1552360_a_at	0.0045188
1558148_x_at	0.0045188
1563318_s_at	0.0045188
215014_at	0.0045188
220963_s_at	0.0045188
225034_at	0.0045188
232185_at	0.0045188
241492_at	0.0045188
1553292_s_at	0.0045388
1566780_at	0.0045388
204026_s_at	0.0045388
1568876_a_at	0.004545
221511_x_at	0.004545
228373_at	0.004545
1557360_at	0.00456504
212491_s_at	0.00456504
220085_at	0.00456504
237626_at	0.00456504
41856_at	0.00456504
201906_s_at	0.00457132
214710_s_at	0.00459142
230360_at	0.00459142
233999_s_at	0.00459142
1557099_at	0.00459779
1558107_at	0.00459779
209368_at	0.00459779
200993_at	0.00461793
213414_s_at	0.00461793
214604_at	0.00461793
218155_x_at	0.00461793
236210_at	0.00461793
218782_s_at	0.00464458
234034_at	0.00464458
206821_x_at	0.00465113
226939_at	0.00465113
226977_at	0.00465113
241501_at	0.00465113
208074_s_at	0.00467137
218039_at	0.00467137
1556145_a_at	0.00467801
220926_s_at	0.00467801
242410_s_at	0.00467801
1554086_at	0.0046983
1561654_at	0.0046983
212397_at	0.0046983
225592_at	0.0046983
228468_at	0.0046983
218421_at	0.00470503
220718_at	0.00470503
221953_s_at	0.00470503
226547_at	0.00470503
1569190_at	0.00472537
209408_at	0.00472537
213773_x_at	0.00472537
218663_at	0.00472537
221919_at	0.00472537
225165_at	0.00472537
229305_at	0.00472537
207884_at	0.00473218
211916_s_at	0.00473218
221105_at	0.00473218
224622_at	0.00473218
202532_s_at	0.00475257
216197_at	0.00475257
219974_x_at	0.00475257
223704_s_at	0.00475257
1554510_s_at	0.00475948
203356_at	0.00475948
209439_s_at	0.00475948
223964_x_at	0.00475948
227962_at	0.00475948
1569601_at	0.00477992
202085_at	0.00477992
205740_s_at	0.00477992
217922_at	0.00478692
236209_at	0.00478692
1556831_at	0.00480741
237767_at	0.00480741
243211_at	0.00480741
218979_at	0.00483504
228774_at	0.00483504
212313_at	0.00484223
221236_s_at	0.00484223
230154_at	0.00484223
206799_at	0.00486281
226503_at	0.00486281
232579_at	0.00486281
238651_at	0.00486281
1559322_at	0.00487009
207381_at	0.00487009
230497_at	0.00487009
231272_at	0.00487009
1569312_at	0.00489072
202056_at	0.00489072
205365_at	0.00489072
211407_at	0.0048981
224630_at	0.0048981
239437_at	0.0048981
1552858_at	0.00491878
207331_at	0.00491878
211576_s_at	0.00491878
230165_at	0.00491878
244695_at	0.00491878
200972_at	0.00492626
226671_at	0.00492626
238056_at	0.00492626
205585_at	0.00494699
219126_at	0.00494699
200758_s_at	0.00495456
214067_at	0.00495456
232029_at	0.00495456
201202_at	0.00500383
218768_at	0.00500383
225707_at	0.00500383
242839_at	0.00500383
244766_at	0.00500383
235143_at	0.00501159
206359_at	0.00503247
216026_s_at	0.00503247
241749_at	0.00503247
205377_s_at	0.00504033
243102_at	0.00504033
223796_at	0.00506125
1567590_at	0.00506921
211922_s_at	0.00506921
236618_at	0.00506921
237191_x_at	0.00506921
1561166_a_at	0.00509018
223229_at	0.00509018
242377_x_at	0.00509018
202798_at	0.00509825
203317_at	0.00509825
209349_at	0.00509825
222662_at	0.00509825
1554349_at	0.00511927
203583_at	0.00512743
204934_s_at	0.00512743
227221_at	0.00512743
243823_at	0.00512743
1552910_at	0.0051485
239238_at	0.0051485
1553983_at	0.00517787
201663_s_at	0.00517787
206552_s_at	0.00517787
209680_s_at	0.00517787
217297_s_at	0.00517787
1558476_at	0.00518624
204811_s_at	0.00518624
243459_x_at	0.00518624
1561229_at	0.0052074
212949_at	0.0052074
242176_at	0.0052074
203558_at	0.00521588
227102_at	0.00521588
49327_at	0.00521588
202726_at	0.00523708
231843_at	0.00523708
201007_at	0.00524566
1566848_x_at	0.00526691
201466_s_at	0.00526691
218867_s_at	0.00526691
209739_s_at	0.0052756
208962_s_at	0.0052969
217724_at	0.0052969
223730_at	0.0052969
1555727_at	0.00530568
205094_at	0.00530568
218424_s_at	0.00530568
233558_s_at	0.00530568
207165_at	0.00532703
207828_s_at	0.00532703
202566_s_at	0.00535732
204317_at	0.00535732
235425_at	0.00535732
225559_at	0.00536632
232402_at	0.00536632
238697_at	0.00536632
1559735_at	0.00538777
200623_s_at	0.00538777
202330_s_at	0.00538777
227094_at	0.00539687
229830_at	0.00539687
224521_s_at	0.00541836
237870_at	0.00541836
240928_at	0.00541836
1563796_s_at	0.00542758
202063_s_at	0.00542758
205252_at	0.00542758
223979_x_at	0.00542758
210613_s_at	0.00544912
218662_s_at	0.00544912
234649_at	0.00544912
244010_at	0.00544912
1554004_a_at	0.00545844
208045_at	0.00545844
236923_x_at	0.00548003
241788_x_at	0.00548003
1555419_a_at	0.00548946
1556249_a_at	0.00548946
1564309_at	0.00548946
1564658_at	0.00548946
203289_s_at	0.00548946
211382_s_at	0.00548946
222491_at	0.00548946
1555372_at	0.00551109
242712_x_at	0.00551109
235925_at	0.00554231
1552667_a_at	0.00555197
1561401_at	0.00555197
219405_at	0.00555197
1557094_at	0.0055737
211932_at	0.0055737
222810_s_at	0.0055737
239405_at	0.0055737
202094_at	0.00560524
215615_x_at	0.00560524
232961_at	0.00560524
224472_x_at	0.00561512
241429_at	0.00561512
1559807_at	0.00563694
204449_at	0.00563694
208549_x_at	0.00563694
227211_at	0.00563694
211889_x_at	0.00564693
215543_s_at	0.00564693
226742_at	0.00564693
232463_at	0.00564693
1564807_at	0.0056688
218842_at	0.0056688
227420_at	0.0056688
224886_at	0.00567891
226381_at	0.00567891
233780_at	0.00570082
208502_s_at	0.00571104
1559663_at	0.005733
210135_s_at	0.005733
238075_at	0.005733
242993_at	0.005733
1561847_at	0.00574334
1566557_at	0.00574334
229911_at	0.00574334
238615_at	0.00574334
1566191_at	0.00576534
215245_x_at	0.00576534
1552478_a_at	0.00577581
208906_at	0.00577581
232642_at	0.00577581
200022_at	0.00579785
202627_s_at	0.00579785
206364_at	0.00579785
210125_s_at	0.00579785
216941_s_at	0.00579785
227108_at	0.00579785
239166_at	0.00579785
1554393_a_at	0.00580843
213374_x_at	0.00580843
204649_at	0.00583052
233655_s_at	0.00583052
1553030_a_at	0.00584122
1566558_x_at	0.00584122
215519_x_at	0.00584122
236133_x_at	0.00584122
223077_at	0.00586335
231895_at	0.00586335
203229_s_at	0.00589635
207034_s_at	0.00589635
210719_s_at	0.00589635
210765_at	0.00589635
218765_at	0.0059073
1557341_x_at	0.00594058
1569963_at	0.00594058
226561_at	0.00594058
212132_at	0.00596285
218585_s_at	0.00596285
222207_x_at	0.00596285
221913_at	0.00597404
223223_at	0.00597404
244880_at	0.00597404
207633_s_at	0.00599635
208754_s_at	0.00599635
217299_s_at	0.00599635
227966_s_at	0.00599635
231057_at	0.00599635
1562988_at	0.00600766
228887_x_at	0.00600766
1556034_s_at	0.00604145
222129_at	0.00604145
234711_s_at	0.00604145
235487_at	0.00604145
243809_at	0.00604145
1558651_at	0.00606386
212894_at	0.00606386
225866_at	0.00606386
232168_x_at	0.00606386
225033_at	0.00607542
1556695_a_at	0.00609786
210021_s_at	0.00609786
216775_at	0.00609786
219978_s_at	0.00609786
222848_at	0.00609786
240027_at	0.00609786
211780_x_at	0.00610955
220532_s_at	0.00610955
205192_at	0.00613204
208753_s_at	0.00613204
215316_at	0.00613204
232299_at	0.00613204
232847_at	0.00613204
242042_s_at	0.00613204
1556969_at	0.00614385
212408_at	0.00614385
234485_at	0.00614385
238044_at	0.00614385
205505_at	0.00616638
219179_at	0.00616638
1555543_a_at	0.00617832
217949_s_at	0.00617832
229886_at	0.0062009
242889_x_at	0.0062009
202862_at	0.00621297
204526_s_at	0.00621297
204980_at	0.00621297
225734_at	0.00621297
230953_at	0.00621297
237084_at	0.00621297
1559025_at	0.00623559
201195_s_at	0.00623559
203753_at	0.00623559
220576_at	0.00623559
227059_at	0.00623559
229222_at	0.00623559
233400_at	0.00623559
204388_s_at	0.00624779
205531_s_at	0.00624779
217080_s_at	0.00624779
228692_at	0.00624779
236770_at	0.00624779
203120_at	0.00627045
229217_at	0.00628278
234982_at	0.00628278
229181_s_at	0.00630549
231938_at	0.00630549
238633_at	0.00630549
208606_s_at	0.00631795
219254_at	0.00631795
223821_s_at	0.00631795
231933_at	0.00631795
215200_x_at	0.0063407
223086_x_at	0.0063407
224147_at	0.0063407
234335_s_at	0.0063407
207300_s_at	0.00636372
1560449_at	0.00638881
1565851_at	0.00638881
205432_at	0.00638881
213453_x_at	0.00641165
1555980_a_at	0.00642451
212261_at	0.00642451
215629_s_at	0.00644739
1558323_at	0.00646039
220170_at	0.00646039
225432_s_at	0.00646039
230903_s_at	0.00646039
203362_s_at	0.0064833
204228_at	0.0064833
205339_at	0.0064833
238356_at	0.0064833
224887_at	0.00649644
235610_at	0.00649644
237882_at	0.00649644
1558017_s_at	0.0065194
210215_at	0.0065194
231916_at	0.0065194
210951_x_at	0.00653267
232199_at	0.00653267
242864_at	0.00653267
214856_at	0.00655567
236307_at	0.00655567
209599_s_at	0.00656908
218173_s_at	0.00656908
241524_at	0.00656908
215227_x_at	0.00659213
226080_at	0.00659213
239559_at	0.00659213
1553961_s_at	0.00660567
232533_at	0.00660567
233082_at	0.00660567
233850_s_at	0.00660567
1556911_at	0.00662876
201233_at	0.00662876
225302_at	0.00662876
244813_at	0.00662876
1561343_a_at	0.00664245
218041_x_at	0.00666558
215538_at	0.0066794
223624_at	0.0066794
225411_at	0.0066794
242384_at	0.0066794
243716_at	0.0066794
202235_at	0.00670257
204603_at	0.00670257
206688_s_at	0.00670257
213941_x_at	0.00670257
243857_at	0.00670257
217978_s_at	0.00671654
229355_at	0.00671654
203435_s_at	0.00673975
207127_s_at	0.00673975
222989_s_at	0.00673975
1568923_at	0.00675387
200854_at	0.00675387
203420_at	0.00675387
211383_s_at	0.00675387
1553736_at	0.00677712
221742_at	0.00677712
209284_s_at	0.00679137
212521_s_at	0.00679137
216673_at	0.00679137
238802_at	0.00679137
1570415_at	0.00681466
206316_s_at	0.00681466
209025_s_at	0.00681466
200670_at	0.00682907
214252_s_at	0.00682907
223582_at	0.00682907
227566_at	0.0068524
241252_at	0.0068524
242905_at	0.0068524
209124_at	0.00686694
215061_at	0.00686694
228479_at	0.00686694
1555632_at	0.00690501
1556962_at	0.00690501
206527_at	0.00690501
230174_at	0.00690501
205053_at	0.00692842
205909_at	0.00692842
210659_at	0.00692842
211721_s_at	0.00692842
239989_at	0.00692842
1566147_a_at	0.00694326
217367_s_at	0.00694326
220219_s_at	0.00694326
242937_at	0.00694326
1562281_at	0.00696671
219302_s_at	0.00696671
221205_at	0.00696671
242439_s_at	0.00696671
1559144_x_at	0.0069817
201199_s_at	0.0069817
212217_at	0.0069817
219929_s_at	0.0069817
1553661_a_at	0.00700519
219510_at	0.00700519
1553812_at	0.00702033
202751_at	0.00702033
228474_s_at	0.00702033
232071_at	0.00702033
202155_s_at	0.00704386
203968_s_at	0.00704386
214978_s_at	0.00704386
208508_s_at	0.00705916
243980_at	0.00705916
240234_at	0.00708272
243673_at	0.00708272
243745_at	0.00708272
1553857_at	0.00709817
1557734_s_at	0.00709817
1566981_at	0.00709817
213786_at	0.00709817
231043_at	0.00709817
240701_at	0.00709817
1556952_at	0.00712177
231855_at	0.00712177
229418_at	0.00713737
234564_at	0.00713737
234774_at	0.00713737
243212_at	0.00713737
1553120_at	0.00716102
214780_s_at	0.00716102
218542_at	0.00716102
218899_s_at	0.00716102
206630_at	0.00717677
226613_at	0.00717677
206247_at	0.00720045
201880_at	0.00721635
218242_s_at	0.00721635
221990_at	0.00721635
1556650_at	0.00724008
205304_s_at	0.00724008
209434_s_at	0.00724008
210347_s_at	0.00725614
236758_at	0.00725614
1555277_a_at	0.00729611
227796_at	0.00729611
244389_at	0.00729611
206669_at	0.00731991
217946_s_at	0.00731991
48808_at	0.00731991
210638_s_at	0.00733629
224874_at	0.00733629
225266_at	0.00733629
231824_at	0.00733629
202649_x_at	0.00736012
204117_at	0.00736012
219895_at	0.00736012
236462_at	0.00736012
237498_at	0.00736012
209048_s_at	0.00737666
238746_at	0.00737666
206915_at	0.00740053
230622_at	0.00740053
1554635_a_at	0.00741722
1557296_at	0.00741722
205137_x_at	0.00741722
222650_s_at	0.00741722
201440_at	0.00744113
235783_at	0.00744113
1557451_at	0.00745799
212306_at	0.00745799
217437_s_at	0.00745799
212889_x_at	0.00748194
221021_s_at	0.00748194
231870_s_at	0.00748194
236216_at	0.00748194
240126_x_at	0.00748194
223259_at	0.00749895
227813_at	0.00749895
228380_at	0.00749895
1557218_s_at	0.00752294
240146_at	0.00752294
1570202_a_at	0.00754012
239599_at	0.00754012
234944_s_at	0.00756414
1555653_at	0.00758148
225880_at	0.00758148
232267_at	0.00758148
244571_s_at	0.00758148
65086_at	0.00758148
215645_at	0.00760554
220157_x_at	0.00760554
227230_s_at	0.00760554
1553880_at	0.00762305
206704_at	0.00762305
210621_s_at	0.00762305
216409_at	0.00762305
217927_at	0.00762305
211080_s_at	0.00764714
224563_at	0.00764714
232418_at	0.00764714
242390_at	0.00764714
201831_s_at	0.00766481
207868_at	0.00766481
210417_s_at	0.00766481
238570_at	0.00766481
201476_s_at	0.00768894
229641_at	0.00768894
1554708_s_at	0.00770678
216760_at	0.00770678
214882_s_at	0.00773095
229468_at	0.00773095
212818_s_at	0.00774896
233865_at	0.00774896
238210_at	0.00774896
201930_at	0.00777316
214715_x_at	0.00777316
236706_at	0.00777316
239474_at	0.00777316
1558402_at	0.00779134
219028_at	0.00779134
227113_at	0.00779134
201770_at	0.00781557
202107_s_at	0.00781557
205167_s_at	0.00781557
210527_x_at	0.00781557
228218_at	0.00781557
1554339_a_at	0.00783392
220343_at	0.00783392
201629_s_at	0.00785819
206102_at	0.00785819
215599_at	0.00785819
228156_at	0.00785819
232076_at	0.00785819
237623_at	0.00785819
1553858_at	0.00787671
1555203_s_at	0.00787671
206327_s_at	0.00787671
209093_s_at	0.00787671
215672_s_at	0.00787671
219238_at	0.00787671
224210_s_at	0.00787671
225629_s_at	0.00787671
227305_s_at	0.00787671
244625_at	0.00790101
1554203_at	0.00791971
202797_at	0.00791971
213201_s_at	0.00794405
223519_at	0.00794405
1569290_s_at	0.00796292
204849_at	0.00796292
218082_s_at	0.00796292
221084_at	0.00796292
238122_at	0.00796292
226079_at	0.00800634
226343_at	0.00800634
240422_at	0.00800634
208828_at	0.00803074
211057_at	0.00803074
222982_x_at	0.00803074
229776_at	0.00803074
237007_at	0.00803074
208011_at	0.00804996
242365_at	0.00804996
201088_at	0.00807439
205733_at	0.00807439
212680_x_at	0.00807439
232668_at	0.00807439
214152_at	0.0080938
222078_at	0.0080938
235379_at	0.0080938
202705_at	0.00811826
204768_s_at	0.00811826
205020_s_at	0.00811826
209908_s_at	0.00811826
202197_at	0.00813784
222682_s_at	0.00813784
224932_at	0.00813784
234730_s_at	0.00813784
242919_at	0.00813784
1557432_at	0.00816234
203046_s_at	0.00816234
220612_at	0.00816234
226052_at	0.00816234
240128_at	0.00816234
208134_x_at	0.0081821
208730_x_at	0.0081821
228757_at	0.0081821
221971_x_at	0.00820664
226054_at	0.00820664
227367_at	0.00820664
227545_at	0.00820664
205074_at	0.00822658
209740_s_at	0.00822658
224643_at	0.00822658
226696_at	0.00822658
227533_at	0.00822658
229291_at	0.00822658
203743_s_at	0.00825114
209709_s_at	0.00825114
217950_at	0.00825114
218214_at	0.00825114
204083_s_at	0.00829586
210574_s_at	0.00829586
211047_x_at	0.00829586
243003_at	0.00829586
206264_at	0.00831617
210052_s_at	0.00834079
230632_at	0.00834079
207040_s_at	0.00836128
235591_at	0.00836128
209053_s_at	0.00838594
219306_at	0.00838594
220794_at	0.00838594
233058_at	0.00838594
238348_x_at	0.00838594
204157_s_at	0.00840662
212693_at	0.00843131
232141_at	0.00843131
211544_s_at	0.00845217
212594_at	0.00845217
57540_at	0.00845217
215604_x_at	0.00847689
228033_at	0.00847689
236264_at	0.00847689
213597_s_at	0.00849794
220830_at	0.00849794
220854_at	0.00849794
221198_at	0.00849794
222845_x_at	0.00849794
201590_x_at	0.00852269
215529_x_at	0.00852269
243759_at	0.00852269
244547_at	0.00852269
200068_s_at	0.00854393
213177_at	0.00854393
224709_s_at	0.00854393
230705_at	0.00854393
206670_s_at	0.00856871
222976_s_at	0.00856871
223035_s_at	0.00856871
234135_x_at	0.00856871
235795_at	0.00856871
1556945_a_at	0.00859014
210970_s_at	0.00859014
220994_s_at	0.00861495
222931_s_at	0.00863658
223029_s_at	0.00863658
223437_at	0.00863658
224287_at	0.00863658
200869_at	0.00866141
211115_x_at	0.00866141
224997_x_at	0.00866141
232808_at	0.00866141
202440_s_at	0.00868323
218423_x_at	0.00868323
230531_at	0.00868323
233067_at	0.00868323
233206_at	0.00868323
242185_at	0.00868323
1555689_at	0.0087081
1559394_a_at	0.0087081
211519_s_at	0.0087081
214463_x_at	0.0087081
226875_at	0.0087081
227058_at	0.0087081
237180_at	0.0087081
242273_at	0.0087081
209700_x_at	0.00873011
219135_s_at	0.00873011
227625_s_at	0.00873011
228232_s_at	0.00873011
238943_at	0.00873011
202907_s_at	0.008755
203751_x_at	0.008755
227161_at	0.008755
227921_at	0.008755
212528_at	0.00877721
218601_at	0.00877721
236348_at	0.00877721
242952_at	0.00877721
1561644_x_at	0.00880213
210427_x_at	0.00880213
219602_s_at	0.00880213
236796_at	0.00880213
213838_at	0.00882453
227087_at	0.00882453
200772_x_at	0.00884949
217400_at	0.00884949
228281_at	0.00884949
1553717_at	0.00887208
1562747_at	0.00887208
207992_s_at	0.00887208
240077_at	0.00887208
243947_s_at	0.00887208
1565821_at	0.00889706
208816_x_at	0.00889706
209325_s_at	0.00889706
1555702_a_at	0.00891986
202842_s_at	0.00891986
211301_at	0.00891986
201193_at	0.00896787
203525_s_at	0.00896787
229595_at	0.00896787
231988_x_at	0.00896787
1554414_a_at	0.0089929
201477_s_at	0.0089929
202120_x_at	0.0089929
216200_at	0.0089929
232722_at	0.0089929
236215_at	0.0089929
239311_at	0.0089929
241930_x_at	0.0089929
203909_at	0.0090161
212914_at	0.0090161
222470_s_at	0.0090161
216873_s_at	0.0090365
1555483_x_at	0.00904116
218123_at	0.00904116
218708_at	0.00904116
227422_at	0.00904116
242287_at	0.00904116
219283_at	0.00906456
224043_s_at	0.00906456
229253_at	0.00906456
64899_at	0.00906456
1555760_a_at	0.00908965
205526_s_at	0.00908965
230536_at	0.00908965
202677_at	0.00911326
216028_at	0.00911326
225809_at	0.00911326
1554696_s_at	0.00913837
232816_s_at	0.00913837
235545_at	0.00913837
244324_at	0.00913837
202614_at	0.00916218
203935_at	0.00916218
204687_at	0.00916218
205175_s_at	0.00916218
220363_s_at	0.00916218
224125_at	0.00916218
226099_at	0.00916218
209867_s_at	0.00918732
228628_at	0.00918732
202398_at	0.00921134
215684_s_at	0.00921134
219222_at	0.00921134
220495_s_at	0.00921134
220847_x_at	0.00921134
227460_at	0.00921134
236111_at	0.00921134
205880_at	0.0092365
218461_at	0.0092365
225167_at	0.0092365
239228_at	0.0092365
210774_s_at	0.00926072
215262_at	0.00926072
229150_at	0.00926072
209669_s_at	0.00928592
220407_s_at	0.00928592
225817_at	0.00931035
230321_at	0.00931035
236527_at	0.00931035
1553303_at	0.00936021
201352_at	0.00936021
218203_at	0.00936021
240430_at	0.00936021
1559101_at	0.00938545
1560950_at	0.00938545
205123_s_at	0.00938545
222077_s_at	0.00938545
233753_at	0.00938545
239160_at	0.00938545
231740_at	0.0094103
234037_s_at	0.0094103
239846_at	0.0094103
34846_at	0.0094103
205428_s_at	0.00943556
208821_at	0.00943556
216870_x_at	0.00943556
237146_at	0.00943556
1553588_at	0.00946063
204052_s_at	0.00946063
206417_at	0.00946063
218751_s_at	0.00946063
235515_at	0.00946063
204342_at	0.00948592
215084_s_at	0.00948592
1566734_at	0.0095112
210429_at	0.0095112
219413_at	0.0095112
225598_at	0.0095112
238020_at	0.0095112
241677_x_at	0.0095112
1555943_at	0.00953651
207805_s_at	0.00953651
209308_s_at	0.00953651
1556520_at	0.009562
208024_s_at	0.009562
210137_s_at	0.00961305
211883_x_at	0.00961305
[truncated: 52,675 more rows]
